# Supplementary material for: Characterization of Chemically-Induced Endogenous Retroviral Particles in the CHO-K1 Cell Line
Source: Viruses. 2025 Oct 23;17(11):1408. doi: 10.3390/v17111408 (PMC12656867; doi:10.3390/v17111408)
Supplement: Supplementary file 1 [file viruses-17-01408-s001.zip]

Archive with 1 entries (1 files):
- viruses-3752882-supplementary.pdf
